# Supplementary material for: Characterization of Bunch Compactness in a Diverse Collection of Vitis vinifera L. Genotypes Enriched in Table Grape Cultivars Reveals New Candidate Genes Associated with Berry Number
Source: Plants (Basel). 2025 Apr 26;14(9):1308. doi: 10.3390/plants14091308 (PMC12073236; doi:10.3390/plants14091308)
Supplement: Supplementary file 1 [file plants-14-01308-s001.zip]

Archive with 15 entries (15 files):
- Captions - Supp Material.pdf
- Figure S1 - Contributions charts - Traits to PCA 2025_03_27.png
- Figure S2 - Compactness indexes distribution.png
- Figure S3 - Biplot both seasons - MM and BT traits.png
- Figure S4 - Structure population.png
- Figure S5 - CI_03_BT 2025_02_18.png
- Figure S6 - Venn diagram unique SNPs.png
- Figure S7 - Idiogram significant loci.png
- Figure S8 - Dotplot enrichment analysis.png
- Supplementary File S1 - QC inspection.pdf
- Supplementary File S2 - QC inspection after filtering.pdf
- Table S1.pdf
- Table S2.pdf
- Table S3.xlsx
- Table S4.pdf
