# Supplementary material for: Characterization of Bunch Compactness in a Diverse Collection of Vitis vinifera L. Genotypes Enriched in Table Grape Cultivars Reveals New Candidate Genes Associated with Berry Number
Source: Plants (Basel). 2025 Apr 26;14(9):1308. doi: 10.3390/plants14091308 (PMC12073236; doi:10.3390/plants14091308)
Supplement: Supplementary file 1 [file plants-14-01308-s001.zip › Table S3.xlsx]

## Sheet: Hoja1
Season	Trait	Chromosome	Position	p-val (raw)	corrected p-val (FDR)	Ref	Alt	Effect	Annotated gene	Description
2022-23	BFW	1	22256450	1.09671e-06	0.042	G	T	downstream_gene_variant	Vitvi01g01660	Squamosa promoter-binding protein 2 (SPL2)
2022-23	BFW	7	7375961	1.18901e-06	0.042	C	G	missense_variant	Vitvi07g00654	Ankyrin
2022-23	BT_BB	18	29351766	1.08576e-06	0.026	G	A	3_prime_UTR_variant	Vitvi18g02073	Adenylate kinase, chloroplast
2022-23	BT_BB	18	32053595	3.006e-07	0.021	T	C	upstream_gene_variant	Vitvi18g02260
2022-23	BT_BB	18	32053920	2.10774e-06	0.037	G	T	missense_variant	Vitvi18g03207	No hit
2022-23	BT_BB	18	32801410	1.10342e-06	0.026	C	T	synonymous_variant	Vitvi18g02321	Aspartokinase-homoserine dehydrogenase
2022-23	CI_06	19	10123347	2.7467e-07	0.019	T	C	missense_variant	Vitvi19g00813
2022-23	CI_08	3	10509058	5.24309e-07	0.037	A	C	downstream_gene_variant	Vitvi03g00829	No hit
2022-23	CI_14	19	17808671	5.4105e-07	0.038	T	C	upstream_gene_variant	Vitvi19g01412	Agenet domain-containing protein
2022-23	CI_16	5	4038423	3.00078e-06	0.03	C	T	synonymous_variant	Vitvi05g00391	SAC3/GANP
2022-23	CI_16	7	12405693	7.76605e-07	0.014	T	C	intron_variant	Vitvi07g00939	SEC14 cytosolic factor
2022-23	CI_16	8	14193772	2.81156e-06	0.03	G	C	downstream_gene_variant	Vitvi08g01153	DNA topoisomerase VIA (SPO11)
2022-23	CI_16	11	8678292	1.3478e-06	0.019	A	G	missense_variant	Vitvi11g00727	EMB2758 (embryo defective 2758)
2022-23	CI_16	14	24519862	3.49982e-07	0.012	T	A	intron_variant	Vitvi14g01428	Tudor domain protein 4SNc
2022-23	CI_16	14	24609552	6.9571e-07	0.014	G	A	upstream_gene_variant	Vitvi14g01436	Helicase
2022-23	CI_16	14	24613382	3.32612e-08	0.0023	A	T	stop_gained	Vitvi14g01439	RBR1 (retinoblastoma-related 1)
2022-23	CI_17	2	3529024	2.97982e-06	0.01	G	A	downstream_gene_variant	Vitvi02g00387	Heat shock transcription factor B2B
2022-23	CI_17	2	3666779	2.32255e-05	0.033	A	G	downstream_gene_variant	Vitvi02g00399	SEU1 protein
2022-23	CI_17	2	3924721	5.63591e-06	0.012	C	T	intron_variant	Vitvi02g00417	Copper amine oxidase
2022-23	CI_17	2	6080331	1.29421e-06	0.0065	A	G	intron_variant	Vitvi02g00607	Unknown protein
2022-23	CI_17	2	14484279	2.07677e-05	0.03	G	T	intron_variant	Vitvi02g01025
2022-23	CI_17	4	2655711	2.1647e-07	0.0021	C	G	synonymous_variant	Vitvi04g00282	Lachrymatory factor synthase
2022-23	CI_17	4	3687968	5.26188e-06	0.012	A	G	upstream_gene_variant	Vitvi04g00374	DnaJ homolog, subfamily B, member 4
2022-23	CI_17	4	3688009	2.89779e-05	0.037	G	A	upstream_gene_variant	Vitvi04g00374	DnaJ homolog, subfamily B, member 4
2022-23	CI_17	4	3690786	2.89779e-05	0.037	A	G	synonymous_variant	Vitvi04g00375	Fertility restorer homologue A
2022-23	CI_17	4	3692677	5.17685e-06	0.012	G	C	upstream_gene_variant	Vitvi04g00375	Fertility restorer homologue A
2022-23	CI_17	4	12923650	4.75012e-05	0.048	T	C	upstream_gene_variant	Vitvi04g02022	Mob1/phocein
2022-23	CI_17	6	6343346	2.42336e-07	0.0021	T	A	synonymous_variant	Vitvi06g00538	Chlororespiratory reduction 2 (CRR2)
2022-23	CI_17	7	21081158	1.73746e-07	0.002	A	G	intron_variant	Vitvi07g01536	Major facilitator superfamily protein (MFS) Spinster
2022-23	CI_17	8	16059993	4.86531e-06	0.012	C	T	upstream_gene_variant	Vitvi08g02237	No hit
2022-23	CI_17	9	4773798	4.69595e-06	0.012	C	T	intron_variant	Vitvi09g00430	EMB2753
2022-23	CI_17	9	4787723	3.54871e-05	0.042	C	T	intron_variant	Vitvi09g00430	EMB2753
2022-23	CI_17	10	2351825	2.56822e-05	0.035	A	G	upstream_gene_variant	Vitvi10g00228	TPD1 (tapetum determinant 1)
2022-23	CI_17	10	2764781	4.27436e-05	0.046	A	G	upstream_gene_variant	Vitvi10g00268
2022-23	CI_17	11	4295509	5.04428e-05	0.049	C	T	upstream_gene_variant	Vitvi11g00440	Zinc finger (CCCH-type) family protein
2022-23	CI_17	11	4307511	2.37957e-06	0.0093	G	A	downstream_gene_variant	Vitvi11g00440	Zinc finger (CCCH-type) family protein
2022-23	CI_17	11	4317151	7.21366e-06	0.013	G	A	3_prime_UTR_variant	Vitvi11g00443	Lactoylglutathione lyase
2022-23	CI_17	11	4752067	6.82076e-08	0.0012	A	G	downstream_gene_variant	Vitvi11g00475	EIN3-binding F-box protein 1
2022-23	CI_17	11	4752161	1.18717e-06	0.0065	C	G	downstream_gene_variant	Vitvi11g00475	EIN3-binding F-box protein 1
2022-23	CI_17	11	4752248	5.85652e-06	0.012	G	A	synonymous_variant	Vitvi11g01443
2022-23	CI_17	11	4755806	9.64913e-08	0.0014	G	A	downstream_gene_variant	Vitvi11g01443
2022-23	CI_17	11	4950238	2.11524e-06	0.0087	C	T	intron_variant	Vitvi11g00487	Glucan endo-1,3-beta-glucosidase 7 precursor
2022-23	CI_17	11	5284120	6.27634e-06	0.012	C	T	3_prime_UTR_variant	Vitvi11g00512	Unknown protein
2022-23	CI_17	11	5349211	6.27634e-06	0.012	C	T	intron_variant	Vitvi11g00517	CCR4-NOT transcription complex subunit 10
2022-23	CI_17	11	5349324	6.27634e-06	0.012	G	A	intron_variant	Vitvi11g00517	CCR4-NOT transcription complex subunit 10
2022-23	CI_17	11	5504024	6.27634e-06	0.012	C	T	synonymous_variant	Vitvi11g00523	Clathrin assembly protein 10
2022-23	CI_17	11	5769038	6.27634e-06	0.012	G	A	missense_variant	Vitvi11g00539	HHP1 (heptahelical protein 1)
2022-23	CI_17	11	5788176	6.27634e-06	0.012	C	A	intron_variant	Vitvi11g00542	Sucrose-phosphate synthase
2022-23	CI_17	11	5788298	3.61959e-05	0.042	G	A	missense_variant	Vitvi11g00542	Sucrose-phosphate synthase
2022-23	CI_17	11	5826289	1.28548e-06	0.0065	G	A	synonymous_variant	Vitvi11g00543	Nodulation receptor kinase
2022-23	CI_17	11	5826623	1.86548e-06	0.0082	A	G	downstream_gene_variant	Vitvi11g00543	Nodulation receptor kinase
2022-23	CI_17	11	5827062	3.1236e-06	0.01	G	A	downstream_gene_variant	Vitvi11g00543	Nodulation receptor kinase
2022-23	CI_17	11	5925630	5.00981e-05	0.049	A	G	downstream_gene_variant	Vitvi11g00549	IMP dehydrogenase/GMP reductase
2022-23	CI_17	11	5925795	1.86196e-05	0.028	G	A	downstream_gene_variant	Vitvi11g00549	IMP dehydrogenase/GMP reductase
2022-23	CI_17	12	549216	4.11239e-05	0.045	A	T	downstream_gene_variant	Vitvi12g02183
2022-23	CI_17	12	22253940	3.73242e-05	0.042	G	A	3_prime_UTR_variant	Vitvi12g02039	Serine protease inhibitor, serine-type
2022-23	CI_17	13	1316831	4.90507e-06	0.012	T	G	upstream_gene_variant	Vitvi13g00145	Myosin heavy chain
2022-23	CI_17	13	1316978	4.90507e-06	0.012	T	C	3_prime_UTR_variant	Vitvi13g01903	no hit
2022-23	CI_17	13	1992842	2.65227e-05	0.036	T	A	intron_variant	Vitvi13g00213	Unknown protein
2022-23	CI_17	13	8928079	4.409e-05	0.047	T	A	3_prime_UTR_variant	Vitvi13g00779	ABC transporter G member 22
2022-23	CI_17	13	23284073	1.53904e-05	0.026	C	T	missense_variant	Vitvi13g02352	Disease resistance protein RGA2
2022-23	CI_17	14	20936407	6.54238e-06	0.012	A	T	downstream_gene_variant	Vitvi14g01171
2022-23	CI_17	14	20936544	6.54238e-06	0.012	A	T	downstream_gene_variant	Vitvi14g01171
2022-23	CI_17	14	20953446	1.72103e-06	0.0081	T	G	missense_variant	Vitvi14g01174	Receptor kinase RK20-1
2022-23	CI_17	14	21428432	1.63745e-05	0.027	C	T	upstream_gene_variant	Vitvi14g01206
2022-23	CI_17	14	21476133	9.19545e-06	0.016	A	C	downstream_gene_variant	Vitvi14g01213	flavodoxin family protein
2022-23	CI_17	14	21478700	6.69118e-08	0.0012	C	A	upstream_gene_variant	Vitvi14g01212	Ribosomal protein S3, Chloroplast 30S
2022-23	CI_17	14	21887416	4.19529e-07	0.003	C	G	missense_variant	Vitvi14g01232	Nuclear matrix constituent protein 1
2022-23	CI_17	14	21890031	1.66936e-09	5.9e-05	G	A	intron_variant	Vitvi14g01232	Nuclear matrix constituent protein 1
2022-23	CI_17	14	22847591	2.96208e-06	0.01	G	C	intergenic_region	Vitvi14g01302	BZIP transcription factor BZIP42
2022-23	CI_17	14	24674221	3.39123e-05	0.042	T	C	synonymous_variant	VviCHS1
2022-23	CI_17	15	12380948	3.46649e-07	0.0027	G	A	intron_variant	Vitvi15g00571	Palmitoyl-protein thioesterase 1 precursor
2022-23	CI_17	15	14671387	4.55873e-05	0.047	A	T	upstream_gene_variant	Vitvi15g00708	Abnormal floral organs
2022-23	CI_17	16	16569918	4.61424e-05	0.047	C	T	synonymous_variant	Vitvi16g00899	Subtilisin protease C1
2022-23	CI_17	16	16570089	4.61424e-05	0.047	A	C	synonymous_variant	Vitvi16g00899	Subtilisin protease C1
2022-23	CI_17	17	3294483	1.82432e-05	0.028	T	C	synonymous_variant	Vitvi17g00284	Kinesin motor HIK (HINKEL)
2022-23	CI_17	17	3353828	8.2713e-06	0.015	T	C	missense_variant	Vitvi17g00289	Wall-associated kinase 4
2022-23	CI_17	17	3354968	1.82432e-05	0.028	A	C	downstream_gene_variant	Vitvi17g00288	Receptor serine/threonine kinase PR5K
2022-23	CI_17	17	3360132	1.37974e-05	0.024	A	G	upstream_gene_variant	Vitvi17g00289	Wall-associated kinase 4
2022-23	CI_17	17	3468739	2.0363e-05	0.03	A	G	downstream_gene_variant	Vitvi17g00299	EMB2454 (embryo defective 2454)
2022-23	CI_17	17	3761666	1.04479e-06	0.0065	C	G	intron_variant	Vitvi17g00321	Kinesin motor protein-related
2022-23	CI_17	18	11838944	2.88395e-05	0.037	A	G	upstream_gene_variant	Vitvi18g01079	Cytochrome P450, family 83, subfamily B, polypeptide 1
2022-23	CI_17	18	23153443	3.71321e-05	0.042	C	T	missense_variant	Vitvi18g01662	Sensitive to proton rhizotoxicity 1
2022-23	CI_17	18	23153703	3.71321e-05	0.042	G	A	synonymous_variant	Vitvi18g01662	Sensitive to proton rhizotoxicity 1
2022-23	CI_17	18	31720350	2.95997e-05	0.037	C	A	synonymous_variant	Vitvi18g02242	Unknown
2022-23	CI_17	18	33039378	3.51811e-05	0.042	G	A	synonymous_variant	Vitvi18g02337	R protein L6
2022-23	CI_17	19	1305640	2.14257e-05	0.031	T	A	splice_region_variant&intron_variant	Vitvi19g00093	Anaphase-promoting complex component APC6
2022-23	CI_17	19	17808671	3.06119e-10	2.2e-05	T	C	upstream_gene_variant	Vitvi19g01412	Agenet domain-containing protein
2022-23	CI_18	2	3924721	1.43944e-05	0.026	C	T	intron_variant	Vitvi02g00417	Copper amine oxidase
2022-23	CI_18	2	6080331	3.63429e-07	0.0014	A	G	intron_variant	Vitvi02g00607	Unknown protein
2022-23	CI_18	4	2655711	8.00945e-06	0.017	C	G	synonymous_variant	Vitvi04g00282	Lachrymatory factor synthase
2022-23	CI_18	6	6343346	5.58576e-07	0.002	T	A	synonymous_variant	Vitvi06g00538	Chlororespiratory reduction 2 (CRR2)
2022-23	CI_18	7	21081158	7.48862e-06	0.017	A	G	intron_variant	Vitvi07g01536	Major facilitator superfamily protein (MFS) Spinster
2022-23	CI_18	9	4773798	9.57785e-06	0.02	C	T	intron_variant	Vitvi09g00430	EMB2753
2022-23	CI_18	11	4307497	1.06818e-05	0.02	A	G	downstream_gene_variant	Vitvi11g00440	Zinc finger (CCCH-type) family protein
2022-23	CI_18	11	4307511	1.62644e-07	0.00076	G	A	downstream_gene_variant	Vitvi11g00440	Zinc finger (CCCH-type) family protein
2022-23	CI_18	11	4752067	4.82951e-08	0.0006	A	G	downstream_gene_variant	Vitvi11g00475	EIN3-binding F-box protein 1
2022-23	CI_18	11	4752161	4.73359e-07	0.0018	C	G	downstream_gene_variant	Vitvi11g00475	EIN3-binding F-box protein 1
2022-23	CI_18	11	4755806	3.7197e-08	0.0006	G	A	downstream_gene_variant	Vitvi11g01443
2022-23	CI_18	11	4950238	3.12842e-08	0.0006	C	T	intron_variant	Vitvi11g00487	Glucan endo-1,3-beta-glucosidase 7 precursor
2022-23	CI_18	11	4982817	2.72883e-05	0.046	T	C	intron_variant	Vitvi11g00489	Methyl-CpG-binding domain-containing protein
2022-23	CI_18	11	5284120	1.13799e-07	0.00062	C	T	3_prime_UTR_variant	Vitvi11g00512	Unknown protein
2022-23	CI_18	11	5349211	1.13799e-07	0.00062	C	T	intron_variant	Vitvi11g00517	CCR4-NOT transcription complex subunit 10
2022-23	CI_18	11	5349324	1.13799e-07	0.00062	G	A	intron_variant	Vitvi11g00517	CCR4-NOT transcription complex subunit 10
2022-23	CI_18	11	5504024	1.13799e-07	0.00062	C	T	synonymous_variant	Vitvi11g00523	Clathrin assembly protein 10
2022-23	CI_18	11	5769038	1.13799e-07	0.00062	G	A	missense_variant	Vitvi11g00539	HHP1 (heptahelical protein 1)
2022-23	CI_18	11	5788176	1.13799e-07	0.00062	C	A	intron_variant	Vitvi11g00542	Sucrose-phosphate synthase
2022-23	CI_18	11	5788298	1.16208e-06	0.0033	G	A	missense_variant	Vitvi11g00542	Sucrose-phosphate synthase
2022-23	CI_18	11	5825020	1.08135e-06	0.0032	C	T	downstream_gene_variant	Vitvi11g00545	Chloride channel protein CLC
2022-23	CI_18	11	5826289	3.53653e-08	0.0006	G	A	synonymous_variant	Vitvi11g00543	Nodulation receptor kinase
2022-23	CI_18	11	5826623	5.14532e-08	0.0006	A	G	downstream_gene_variant	Vitvi11g00543	Nodulation receptor kinase
2022-23	CI_18	11	5826905	3.567e-06	0.009	C	A	downstream_gene_variant	Vitvi11g00543	Nodulation receptor kinase
2022-23	CI_18	11	5827062	9.78484e-08	0.00062	G	A	downstream_gene_variant	Vitvi11g00543	Nodulation receptor kinase
2022-23	CI_18	11	5828899	1.08135e-06	0.0032	G	A	synonymous_variant	Vitvi11g00545	Chloride channel protein CLC
2022-23	CI_18	11	5829009	1.08135e-06	0.0032	G	A	synonymous_variant	Vitvi11g00545	Chloride channel protein CLC
2022-23	CI_18	11	5925630	5.86192e-07	0.002	A	G	downstream_gene_variant	Vitvi11g00549	IMP dehydrogenase/GMP reductase
2022-23	CI_18	11	5925795	2.91433e-07	0.0012	G	A	downstream_gene_variant	Vitvi11g00549	IMP dehydrogenase/GMP reductase
2022-23	CI_18	13	1316831	7.71475e-06	0.017	T	G	upstream_gene_variant	Vitvi13g00145	Myosin heavy chain
2022-23	CI_18	13	1316978	7.71475e-06	0.017	T	C	3_prime_UTR_variant	Vitvi13g01903	no hit
2022-23	CI_18	13	2138651	2.17924e-06	0.0057	T	C	downstream_gene_variant	Vitvi13g01924	Cytochrome c oxidase subunit VIb
2022-23	CI_18	14	21890031	1.76255e-06	0.0048	G	A	intron_variant	Vitvi14g01232	Nuclear matrix constituent protein 1
2022-23	CI_18	15	12380948	1.24927e-07	0.00063	G	A	intron_variant	Vitvi15g00571	Palmitoyl-protein thioesterase 1 precursor
2022-23	CI_18	15	12644178	1.0102e-05	0.02	A	G	synonymous_variant	Vitvi15g00585
2022-23	CI_18	17	3353828	1.04342e-05	0.02	T	C	missense_variant	Vitvi17g00289	Wall-associated kinase 4
2022-23	CI_18	17	3468739	4.55485e-06	0.011	A	G	downstream_gene_variant	Vitvi17g00299	EMB2454 (embryo defective 2454)
2022-23	CI_18	17	3761666	2.20671e-07	0.00097	C	G	intron_variant	Vitvi17g00321	Kinesin motor protein-related
2022-23	CI_18	18	23153443	2.64536e-05	0.045	C	T	missense_variant	Vitvi18g01662	Sensitive to proton rhizotoxicity 1
2022-23	CI_18	18	23153703	2.64536e-05	0.045	G	A	synonymous_variant	Vitvi18g01662	Sensitive to proton rhizotoxicity 1
2022-23	CI_18	18	33039378	1.09997e-05	0.02	G	A	synonymous_variant	Vitvi18g02337	R protein L6
2022-23	CI_18	19	17808671	1.99169e-08	0.0006	T	C	upstream_gene_variant	Vitvi19g01412	Agenet domain-containing protein
2022-23	CI_19	2	2780778	4.3168e-06	0.02	T	C	downstream_gene_variant	Vitvi02g00318	Tyrosyl-tRNA synthetase
2022-23	CI_19	2	2781769	1.41652e-05	0.038	A	G	downstream_gene_variant	Vitvi02g00318	Tyrosyl-tRNA synthetase
2022-23	CI_19	2	3529024	2.34841e-06	0.02	G	A	downstream_gene_variant	Vitvi02g00387	Heat shock transcription factor B2B
2022-23	CI_19	2	3669830	4.55809e-06	0.02	T	C	synonymous_variant	Vitvi02g00399	SEU1 protein
2022-23	CI_19	2	3670237	4.55809e-06	0.02	C	T	missense_variant	Vitvi02g00399	SEU1 protein
2022-23	CI_19	2	3680856	4.55809e-06	0.02	T	C	upstream_gene_variant	Vitvi02g00399	SEU1 protein
2022-23	CI_19	2	3924721	2.59075e-06	0.02	C	T	intron_variant	Vitvi02g00417	Copper amine oxidase
2022-23	CI_19	2	6522120	7.26669e-06	0.023	G	A	missense_variant	Vitvi02g01483	Inositol polyphosphate 5-phosphatase II
2022-23	CI_19	4	2360270	6.95368e-07	0.014	T	A	upstream_gene_variant	Vitvi04g00250	Avirulence induced gene (AIG)
2022-23	CI_19	4	2655711	2.47277e-06	0.02	C	G	synonymous_variant	Vitvi04g00282	Lachrymatory factor synthase
2022-23	CI_19	4	15733955	6.90119e-06	0.023	A	T	missense_variant	Vitvi04g02046	ABC transporter g family pleiotropic drug resistance 12 PDR12
2022-23	CI_19	5	23225662	1.62008e-05	0.041	C	T	upstream_gene_variant	Vitvi05g02202	Unknown protein
2022-23	CI_19	7	19754198	2.01496e-05	0.044	G	T	synonymous_variant	Vitvi07g01415	UDP-glucoronosyl/UDP-glucosyl transferase
2022-23	CI_19	7	21081158	1.4133e-05	0.038	A	G	intron_variant	Vitvi07g01536	Major facilitator superfamily protein (MFS) Spinster
2022-23	CI_19	8	16059993	4.25386e-08	0.003	C	T	upstream_gene_variant	Vitvi08g02237	No hit
2022-23	CI_19	11	4752248	1.25052e-05	0.037	G	A	synonymous_variant	Vitvi11g01443
2022-23	CI_19	13	1316831	4.65451e-06	0.02	T	G	upstream_gene_variant	Vitvi13g00145	Myosin heavy chain
2022-23	CI_19	13	1316978	4.65451e-06	0.02	T	C	3_prime_UTR_variant	Vitvi13g01903	no hit
2022-23	CI_19	13	1685712	2.06578e-05	0.044	T	C	missense_variant	Vitvi13g00188	HEAT repeat-containing protein
2022-23	CI_19	13	2138651	6.01246e-06	0.022	T	C	downstream_gene_variant	Vitvi13g01924	Cytochrome c oxidase subunit VIb
2022-23	CI_19	13	8928079	1.47481e-05	0.038	T	A	3_prime_UTR_variant	Vitvi13g00779	ABC transporter G member 22
2022-23	CI_19	14	21890031	4.5276e-06	0.02	G	A	intron_variant	Vitvi14g01232	Nuclear matrix constituent protein 1
2022-23	CI_19	14	24674221	1.18502e-06	0.014	T	C	synonymous_variant	VviCHS1
2022-23	CI_19	15	12380948	4.73599e-06	0.02	G	A	intron_variant	Vitvi15g00571	Palmitoyl-protein thioesterase 1 precursor
2022-23	CI_19	15	12644178	9.88579e-06	0.03	A	G	synonymous_variant	Vitvi15g00585
2022-23	CI_19	17	3294483	1.86758e-05	0.044	T	C	synonymous_variant	Vitvi17g00284	Kinesin motor HIK (HINKEL)
2022-23	CI_19	17	3353828	5.65304e-06	0.022	T	C	missense_variant	Vitvi17g00289	Wall-associated kinase 4
2022-23	CI_19	17	3354968	1.86758e-05	0.044	A	C	downstream_gene_variant	Vitvi17g00288	Receptor serine/threonine kinase PR5K
2022-23	CI_19	17	3360132	1.93133e-05	0.044	A	G	upstream_gene_variant	Vitvi17g00289	Wall-associated kinase 4
2022-23	CI_19	17	3468739	1.10066e-06	0.014	A	G	downstream_gene_variant	Vitvi17g00299	EMB2454 (embryo defective 2454)
2022-23	CI_19	17	3761666	8.72055e-07	0.014	C	G	intron_variant	Vitvi17g00321	Kinesin motor protein-related
2022-23	CI_19	19	17808671	6.18079e-06	0.022	T	C	upstream_gene_variant	Vitvi19g01412	Agenet domain-containing protein
2022-23	CI_19	19	21234908	2.61646e-07	0.0092	T	C	intergenic_region	Vitvi19g01579
2022-23	PL	7	7376261	1.20801e-06	0.042	G	T	intron_variant	Vitvi07g00654	Ankyrin
2022-23	PL	18	34258123	9.73181e-07	0.042	G	A	synonymous_variant	Vitvi18g02406	Wall-associated kinase
2022-23	RL2	2	16850903	6.24651e-07	0.026	T	C	stop_lost	Vitvi02g01166	Amino acid permease
2022-23	RL2	13	5673990	7.33013e-07	0.026	C	A	3_prime_UTR_variant	Vitvi13g00603	Unknown protein
2022-23	RL2	13	24403238	1.89444e-06	0.044	G	A	intergenic_region	Vitvi13g01528
2022-23	RN	18	29351766	1.28015e-07	0.009	G	A	3_prime_UTR_variant	Vitvi18g02073	Adenylate kinase, chloroplast
2022-23	RW	3	10509058	6.91975e-07	0.02	A	C	downstream_gene_variant	Vitvi03g00829	No hit
2022-23	RW	12	14804224	5.06736e-07	0.02	C	T	upstream_gene_variant	Vitvi12g01564
2022-23	RW	15	7210495	8.49555e-07	0.02	A	T	upstream_gene_variant	Vitvi15g00321	R protein disease resistance protein
2022-23	SFW	0	14911121	1.6357e-08	4.6e-05	C	T	upstream_gene_variant	Vitvi04g02279
2022-23	SFW	0	14911134	1.6357e-08	4.6e-05	A	G	splice_region_variant&intron_variant	Vitvi04g02280	Protein phosphatase 2C
2022-23	SFW	0	14911163	4.56892e-08	0.00011	T	C	missense_variant	Vitvi04g02280	Protein phosphatase 2C
2022-23	SFW	0	14911550	6.906e-05	0.044	C	T	missense_variant	Vitvi04g02280	Protein phosphatase 2C
2022-23	SFW	0	14911621	6.15917e-05	0.04	A	G	synonymous_variant	Vitvi04g02280	Protein phosphatase 2C
2022-23	SFW	0	14911645	6.15917e-05	0.04	C	T	synonymous_variant	Vitvi04g02280	Protein phosphatase 2C
2022-23	SFW	0	24113070	4.78206e-05	0.034	C	A	intergenic_region	Vitvi15g01773	No hit
2022-23	SFW	0	24113178	7.77752e-05	0.049	C	A	intergenic_region	Vitvi15g01773	No hit
2022-23	SFW	2	9522063	7.48485e-08	0.00016	C	T	intron_variant	Vitvi02g01526	NADP-malic enzyme
2022-23	SFW	3	7773776	3.29211e-05	0.026	C	A	upstream_gene_variant	Vitvi03g00685	No hit
2022-23	SFW	4	8839799	5.19099e-05	0.036	T	G	intron_variant	Vitvi04g00732	Ubiquitin-specific protease 15
2022-23	SFW	4	8839942	5.30252e-06	0.0056	A	C	intron_variant	Vitvi04g00732	Ubiquitin-specific protease 15
2022-23	SFW	4	8839977	5.19099e-05	0.036	C	G	intron_variant	Vitvi04g00732	Ubiquitin-specific protease 15
2022-23	SFW	6	22228284	2.47328e-05	0.02	C	A	missense_variant	Vitvi06g01539	Secoisolariciresinol dehydrogenase
2022-23	SFW	8	820784	6.75363e-05	0.044	C	A	intron_variant	Vitvi08g00047	Serine/threonine protein kinase activity
2022-23	SFW	10	9626094	1.2139e-06	0.0016	G	T	downstream_gene_variant	Vitvi10g01870	Lupeol synthase 2
2022-23	SFW	14	28998753	1.04211e-05	0.0099	G	A	intron_variant	Vitvi14g01913	RKF1 (receptor-like kinase in flowers 1)
2022-23	SFW	15	14597371	1.13512e-05	0.011	A	G	intron_variant	Vitvi15g00702	Methionine aminopeptidase
2022-23	SFW	15	14598504	1.13512e-05	0.011	G	T	intron_variant	Vitvi15g00702	Methionine aminopeptidase
2022-23	SFW	17	1976650	1.41568e-06	0.0017	T	A	intron_variant	Vitvi17g00188	Hsp70 interacting protein
2022-23	SFW	18	25110758	5.23664e-05	0.036	G	A	upstream_gene_variant	Vitvi18g03026	Laccase
2022-23	SFW	18	25489252	3.94441e-05	0.03	T	C	missense_variant	Vitvi18g03034	Histone acetyltransferase HAC1
2022-23	SFW	18	25583320	4.27438e-05	0.031	A	T	downstream_gene_variant	Vitvi18g01807	TRNA nucleotidyltransferase
2022-23	SFW	18	25776148	1.76622e-05	0.015	T	C	upstream_gene_variant	Vitvi18g01821
2022-23	SFW	18	25776160	3.12395e-05	0.025	C	T	splice_region_variant&intron_variant	Vitvi18g01820
2022-23	SFW	18	25814000	6.35951e-06	0.0065	G	A	upstream_gene_variant	Vitvi18g01823
2022-23	SFW	18	27048415	1.64488e-05	0.014	C	T	synonymous_variant	Vitvi18g01901
2022-23	SFW	18	27078991	9.80416e-06	0.0094	G	A	intron_variant	Vitvi18g01905	TIR-NBS-LRR-TIR disease resistance protein
2022-23	SFW	18	27079791	4.27438e-05	0.031	T	C	downstream_gene_variant	Vitvi18g01905	TIR-NBS-LRR-TIR disease resistance protein
2022-23	SFW	18	27253668	4.17279e-05	0.031	C	T	intergenic_region	Vitvi18g03069	V-type H+-transporting ATPase subunit G
2022-23	SFW	18	27739797	1.67151e-05	0.014	A	C	intron_variant	Vitvi18g03085	No hit
2022-23	SFW	18	27819777	6.70728e-06	0.0066	C	T	intron_variant	Vitvi18g01948	Unknown protein
2022-23	SFW	18	27842542	6.70728e-06	0.0066	T	C	intron_variant	Vitvi18g01948	Unknown protein
2022-23	SFW	18	27863010	1.23996e-05	0.011	T	C	upstream_gene_variant	Vitvi18g01949	No hit
2022-23	SFW	18	27863361	1.23996e-05	0.011	C	T	upstream_gene_variant	Vitvi18g01949	No hit
2022-23	SFW	18	28373377	3.17395e-07	0.00052	A	G	missense_variant	Vitvi18g01981	Proton-dependent oligopeptide transport (POT) family protein
2022-23	SFW	18	28580858	9.18341e-08	0.00018	A	T	synonymous_variant	Vitvi18g03111	Proton-dependent oligopeptide transport (POT) family protein
2022-23	SFW	18	28678754	2.24071e-06	0.0026	A	G	missense_variant	Vitvi18g02014	UDP-glucose: anthocyanidin 5,3-O-glucosyltransferase
2022-23	SFW	18	29268482	2.15443e-05	0.018	A	G	intron_variant	Vitvi18g02066	Heat shock protein 70
2022-23	SFW	18	29304757	1.59747e-07	0.00028	C	T	downstream_gene_variant	Vitvi18g02067	Amino acid permease 6
2022-23	SFW	18	29351766	1.60418e-09	7.1e-06	G	A	3_prime_UTR_variant	Vitvi18g02073	Adenylate kinase, chloroplast
2022-23	SFW	18	29493758	1.00019e-13	1.9e-09	G	A	synonymous_variant	Vitvi18g02081	Protein translocon component Tic40, Chloroplast
2022-23	SFW	18	29839245	7.28647e-11	3.9e-07	C	T	missense_variant	Vitvi18g02103	Taxane 10-beta-hydroxylase
2022-23	SFW	18	29839359	9.73592e-12	9.8e-08	C	T	missense_variant	Vitvi18g02103	Taxane 10-beta-hydroxylase
2022-23	SFW	18	29992594	2.46316e-07	0.00041	C	T	upstream_gene_variant	Vitvi18g03151	No hit
2022-23	SFW	18	29992717	3.96396e-07	0.00061	A	T	upstream_gene_variant	Vitvi18g03151	No hit
2022-23	SFW	18	30003072	5.59955e-05	0.038	G	A	upstream_gene_variant	Vitvi18g02112	RPS4 (resistant to p. syringae 4)
2022-23	SFW	18	30068467	2.78257e-05	0.022	G	T	upstream_gene_variant	Vitvi18g02117
2022-23	SFW	18	30097593	4.01999e-05	0.03	T	C	upstream_gene_variant	Vitvi18g02121	Nematode resistance protein
2022-23	SFW	18	30097598	6.03511e-06	0.0062	T	G	upstream_gene_variant	Vitvi18g02121	Nematode resistance protein
2022-23	SFW	18	30103518	1.08872e-13	1.9e-09	G	C	missense_variant	Vitvi18g02121	Nematode resistance protein
2022-23	SFW	18	30129551	6.77984e-11	3.9e-07	A	T	intergenic_region	Vitvi18g02122
2022-23	SFW	18	30215330	4.22332e-05	0.031	G	C	upstream_gene_variant	Vitvi18g02128	Glyoxylate reductase
2022-23	SFW	18	30215407	4.96658e-11	3.2e-07	G	A	upstream_gene_variant	Vitvi18g02128	Glyoxylate reductase
2022-23	SFW	18	30215417	4.96658e-11	3.2e-07	C	G	upstream_gene_variant	Vitvi18g02128	Glyoxylate reductase
2022-23	SFW	18	30289894	8.15008e-07	0.0011	G	C	intron_variant	Vitvi18g02132	4-Phosphopantetheine adenylyltransferase
2022-23	SFW	18	30305336	2.7382e-16	1.9e-11	G	T	downstream_gene_variant	Vitvi18g02133	MADS-box protein SEEDSTICK (VviAG3)
2022-23	SFW	18	30307354	3.53877e-08	8.6e-05	C	T	intron_variant	Vitvi18g02133	MADS-box protein SEEDSTICK (VviAG3)
2022-23	SFW	18	30307361	6.01588e-05	0.04	A	C	intron_variant	Vitvi18g02133	MADS-box protein SEEDSTICK (VviAG3)
2022-23	SFW	18	30307379	9.5322e-06	0.0093	T	C	intron_variant	Vitvi18g02133	MADS-box protein SEEDSTICK (VviAG3)
2022-23	SFW	18	30352317	3.37406e-06	0.0037	A	C	intron_variant	Vitvi18g02134	Elongation factor 1-gamma
2022-23	SFW	18	30411050	1.62058e-11	1.4e-07	G	C	intergenic_region	Vitvi18g03155	GORK (gated outwardly-rectifying K+ channel)
2022-23	SFW	18	30433088	2.35043e-11	1.8e-07	G	A	3_prime_UTR_variant	Vitvi18g03157	Cation exchanger (CAX10)
2022-23	SFW	18	30520720	7.53075e-08	0.00016	C	T	upstream_gene_variant	Vitvi18g03158	No hit
2022-23	SFW	18	30553642	1.64554e-05	0.014	T	G	intron_variant	Vitvi18g02139	12-oxophytodienoate reductase 2
2022-23	SFW	18	30553665	5.6448e-05	0.038	A	G	intron_variant	Vitvi18g02139	12-oxophytodienoate reductase 2
2022-23	SFW	18	30554037	4.07249e-05	0.03	A	G	intron_variant	Vitvi18g02139	12-oxophytodienoate reductase 2
2022-23	SFW	18	30597424	1.09759e-13	1.9e-09	G	A	missense_variant	Vitvi18g03160	12-oxophytodienoate reductase 1
2022-23	SFW	18	30597458	7.13685e-10	3.3e-06	G	T	5_prime_UTR_variant	Vitvi18g03160	12-oxophytodienoate reductase 1
2022-23	SFW	18	30597515	5.60145e-06	0.0059	A	G	5_prime_UTR_variant	Vitvi18g03160	12-oxophytodienoate reductase 1
2022-23	SFW	18	30616951	2.30315e-09	9.5e-06	C	T	upstream_gene_variant	Vitvi18g02142	12-oxophytodienoate reductase 1
2022-23	SFW	18	30741220	1.70294e-07	0.00029	T	C	3_prime_UTR_variant	Vitvi18g03166	LIM domain containing protein-like
2022-23	SFW	18	30837521	1.25711e-08	4.2e-05	T	A	upstream_gene_variant	Vitvi18g02157	No hit
2022-23	SFW	18	30861089	4.07794e-07	0.00061	C	T	missense_variant	Vitvi18g02159	R protein disease resistance protein
2022-23	SFW	18	30875721	3.2622e-07	0.00052	A	G	synonymous_variant	Vitvi18g02161
2022-23	SFW	18	30960133	3.64593e-07	0.00057	T	A	upstream_gene_variant	Vitvi18g02169
2022-23	SFW	18	30979725	1.38769e-08	4.2e-05	G	A	downstream_gene_variant	Vitvi18g02171	Aldehyde oxidase 1
2022-23	SFW	18	31058936	1.35511e-06	0.0017	C	T	missense_variant	Vitvi18g02180	Disease resistance protein (TIR-NBS-LRR class)
2022-23	SFW	18	31058947	6.81886e-08	0.00015	T	A	missense_variant	Vitvi18g02180	Disease resistance protein (TIR-NBS-LRR class)
2022-23	SFW	18	31058954	1.35511e-06	0.0017	C	T	missense_variant	Vitvi18g02180	Disease resistance protein (TIR-NBS-LRR class)
2022-23	SFW	18	31085311	1.38769e-08	4.2e-05	T	A	downstream_gene_variant	Vitvi18g02184	Unknown protein
2022-23	SFW	18	31087286	2.83365e-08	7.1e-05	C	T	downstream_gene_variant	Vitvi18g02184	Unknown protein
2022-23	SFW	18	31113545	1.38769e-08	4.2e-05	T	C	missense_variant	Vitvi18g02185	Aminoacyl-tRNA synthetase, class Ia
2022-23	SFW	18	31142850	1.38769e-08	4.2e-05	A	G	intron_variant	Vitvi18g02186	No hit
2022-23	SFW	18	31142869	1.38769e-08	4.2e-05	G	A	intron_variant	Vitvi18g02186	No hit
2022-23	SFW	18	31208992	3.79156e-05	0.029	A	T	synonymous_variant	Vitvi18g02193	far-red impaired responsive family protein
2022-23	SFW	18	31448098	8.38734e-07	0.0011	T	A	upstream_gene_variant	Vitvi18g02215
2022-23	SFW	18	31508555	1.65981e-06	0.0019	G	A	downstream_gene_variant	Vitvi18g03197
2022-23	SFW	18	31508710	1.59879e-07	0.00028	A	G	downstream_gene_variant	Vitvi18g03197
2022-23	SFW	18	31572266	4.77318e-06	0.0052	C	T	upstream_gene_variant	Vitvi18g02225
2022-23	SFW	18	31643712	8.4924e-08	0.00017	T	C	upstream_gene_variant	Vitvi18g02232
2022-23	SFW	18	31716877	1.6963e-08	4.6e-05	G	A	upstream_gene_variant	Vitvi18g02242	Unknown
2022-23	SFW	18	31719231	8.79269e-07	0.0012	A	G	intron_variant	Vitvi18g02242	Unknown
2022-23	SFW	18	31720063	7.1106e-07	0.001	G	A	missense_variant	Vitvi18g02242	Unknown
2022-23	SFW	18	31720068	7.1106e-07	0.001	C	T	synonymous_variant	Vitvi18g02242	Unknown
2022-23	SFW	18	31786096	1.66072e-06	0.0019	A	G	missense_variant&splice_region_variant	Vitvi18g02248	Unknown protein
2022-23	SFW	18	31788625	2.80929e-08	7.1e-05	A	T	3_prime_UTR_variant	Vitvi18g02248	Unknown protein
2022-23	SFW	18	32053595	6.16548e-12	7.2e-08	T	C	upstream_gene_variant	Vitvi18g02260
2022-23	SFW	18	32053920	8.76109e-11	4.4e-07	G	T	missense_variant	Vitvi18g03207	No hit
2022-23	SFW	18	32274000	2.25409e-05	0.018	T	A	missense_variant	VviTPS81
2022-23	SFW	18	32274047	1.24204e-05	0.011	C	T	synonymous_variant	VviTPS81
2022-23	SFW	18	32801410	1.36431e-12	1.9e-08	C	T	synonymous_variant	Vitvi18g02321	Aspartokinase-homoserine dehydrogenase
2022-23	SFW	18	32806826	6.13343e-07	0.0009	C	G	intron_variant	Vitvi18g02321	Aspartokinase-homoserine dehydrogenase
2022-23	SFW	18	32830171	1.1618e-07	0.00022	G	C	missense_variant	Vitvi18g02323	Histidyl-tRNA synthetase
2022-23	SFW	18	32845388	1.11599e-06	0.0015	A	T	upstream_gene_variant	Vitvi18g02324	Unknown protein
2022-23	SFW	18	32877449	1.35841e-07	0.00025	G	A	synonymous_variant	Vitvi18g02327	Disease resistance protein
2022-23	SFW	18	32881931	2.53268e-06	0.0029	A	C	upstream_gene_variant	Vitvi18g02327	Disease resistance protein
2022-23	SFW	18	32883761	1.50128e-05	0.013	A	C	downstream_gene_variant	Vitvi18g02328	Phosphatidylinositol N-acetylglucosaminyltransferase subunit P
2022-23	SFW	18	33039893	7.8247e-08	0.00016	T	A	stop_gained	Vitvi18g02337	R protein L6
2022-23	SFW	18	34266119	3.13575e-06	0.0035	C	T	stop_retained_variant	Vitvi18g02407	Wall-associated kinase 2 (WAK2)
2022-23	SFW	19	16686893	5.84494e-05	0.039	G	T	downstream_gene_variant	Vitvi19g02206
2023-24	BB	2	9522063	5.90027e-07	0.005	C	T	intron_variant	Vitvi02g01526	NADP-malic enzyme
2023-24	BB	4	1049950	1.0516e-05	0.025	G	T	upstream_gene_variant	Vitvi04g01789	No hit
2023-24	BB	5	9305447	2.83319e-05	0.042	A	G	downstream_gene_variant	Vitvi05g00826	Unknown protein
2023-24	BB	5	10487011	2.70158e-05	0.042	G	A	intron_variant	Vitvi05g00884
2023-24	BB	5	12136531	1.76858e-06	0.0096	G	C	intron_variant	Vitvi05g02021	Zinc finger (C3HC4-type ring finger)
2023-24	BB	5	12175277	1.76858e-06	0.0096	A	G	downstream_gene_variant	Vitvi05g00968	Zinc finger (C3HC4-type ring finger)
2023-24	BB	5	12449346	5.80077e-06	0.017	C	G	intron_variant	Vitvi05g00979	Glutathione reductase
2023-24	BB	5	12683969	1.5974e-05	0.029	C	G	splice_region_variant&intron_variant	Vitvi05g00990	DNA primase large subunit
2023-24	BB	5	12702982	1.5974e-05	0.029	G	A	intron_variant	Vitvi05g00990	DNA primase large subunit
2023-24	BB	5	12703343	1.5974e-05	0.029	C	A	intron_variant	Vitvi05g00990	DNA primase large subunit
2023-24	BB	5	15761399	4.05573e-06	0.014	A	G	3_prime_UTR_variant	Vitvi05g02052	Galacturonosyltransferase 1
2023-24	BB	5	15941436	3.17982e-06	0.012	T	G	downstream_gene_variant	Vitvi05g01124	ER lumen protein retaining receptor family protein
2023-24	BB	5	17682938	3.17982e-06	0.012	G	T	intron_variant	Vitvi05g02079	Actin related protein 2/3 complex, subunit 4
2023-24	BB	5	18061258	1.7414e-05	0.031	G	A	intron_variant	Vitvi05g02090	Ankyrin repeat
2023-24	BB	6	1161508	1.03262e-05	0.025	C	G	upstream_gene_variant	Vitvi06g00101	No hit
2023-24	BB	12	1044405	2.24524e-05	0.036	C	T	intron_variant	Vitvi12g00056	1,3-beta-glucan synthase
2023-24	BB	12	1052887	3.07136e-05	0.044	T	A	intron_variant	Vitvi12g00056	1,3-beta-glucan synthase
2023-24	BB	14	26273827	1.02601e-05	0.025	G	A	missense_variant	Vitvi14g01604	F-box domain containing protein
2023-24	BB	14	26329199	2.7717e-05	0.042	G	T	3_prime_UTR_variant	Vitvi14g01609	Protein phosphatase 2 (formerly 2A), regulatory subunit B'
2023-24	BB	18	28373377	7.38291e-06	0.02	A	G	missense_variant	Vitvi18g01981	Proton-dependent oligopeptide transport (POT) family protein
2023-24	BB	18	29351766	2.37471e-08	0.00047	G	A	3_prime_UTR_variant	Vitvi18g02073	Adenylate kinase, chloroplast
2023-24	BB	18	29493758	1.4755e-06	0.0094	G	A	synonymous_variant	Vitvi18g02081	Protein translocon component Tic40, Chloroplast
2023-24	BB	18	29839245	1.59941e-05	0.029	C	T	missense_variant	Vitvi18g02103	Taxane 10-beta-hydroxylase
2023-24	BB	18	29839359	1.18222e-06	0.0083	C	T	missense_variant	Vitvi18g02103	Taxane 10-beta-hydroxylase
2023-24	BB	18	30103518	4.34642e-06	0.014	G	C	missense_variant	Vitvi18g02121	Nematode resistance protein
2023-24	BB	18	30129551	2.90431e-05	0.043	A	T	intergenic_region	Vitvi18g02122
2023-24	BB	18	30215407	2.71041e-06	0.012	G	A	upstream_gene_variant	Vitvi18g02128	Glyoxylate reductase
2023-24	BB	18	30215417	2.71041e-06	0.012	C	G	upstream_gene_variant	Vitvi18g02128	Glyoxylate reductase
2023-24	BB	18	30305336	1.10601e-07	0.0013	G	T	downstream_gene_variant	Vitvi18g02133	MADS-box protein SEEDSTICK (VviAG3)
2023-24	BB	18	30411050	1.89374e-05	0.032	G	C	intergenic_region	Vitvi18g03155	GORK (gated outwardly-rectifying K+ channel)
2023-24	BB	18	30553642	6.35907e-06	0.018	T	G	intron_variant	Vitvi18g02139	12-oxophytodienoate reductase 2
2023-24	BB	18	30597424	2.67859e-08	0.00047	G	A	missense_variant	Vitvi18g03160	12-oxophytodienoate reductase 1
2023-24	BB	18	30597458	4.48103e-06	0.014	G	T	5_prime_UTR_variant	Vitvi18g03160	12-oxophytodienoate reductase 1
2023-24	BB	18	30597515	4.39279e-06	0.014	A	G	5_prime_UTR_variant	Vitvi18g03160	12-oxophytodienoate reductase 1
2023-24	BB	18	30616951	3.6972e-08	0.00052	C	T	upstream_gene_variant	Vitvi18g02142	12-oxophytodienoate reductase 1
2023-24	BB	18	30861089	6.29462e-07	0.005	C	T	missense_variant	Vitvi18g02159	R protein disease resistance protein
2023-24	BB	18	30979725	1.32938e-05	0.027	G	A	downstream_gene_variant	Vitvi18g02171	Aldehyde oxidase 1
2023-24	BB	18	31058947	3.66611e-06	0.014	T	A	missense_variant	Vitvi18g02180	Disease resistance protein (TIR-NBS-LRR class)
2023-24	BB	18	31085311	1.32938e-05	0.027	T	A	downstream_gene_variant	Vitvi18g02184	Unknown protein
2023-24	BB	18	31087286	3.50516e-05	0.048	C	T	downstream_gene_variant	Vitvi18g02184	Unknown protein
2023-24	BB	18	31113545	1.32938e-05	0.027	T	C	missense_variant	Vitvi18g02185	Aminoacyl-tRNA synthetase, class Ia
2023-24	BB	18	31142850	1.32938e-05	0.027	A	G	intron_variant	Vitvi18g02186	No hit
2023-24	BB	18	31142869	1.32938e-05	0.027	G	A	intron_variant	Vitvi18g02186	No hit
2023-24	BB	18	31448098	1.09365e-05	0.026	T	A	upstream_gene_variant	Vitvi18g02215
2023-24	BB	18	31572266	2.04552e-06	0.01	C	T	upstream_gene_variant	Vitvi18g02225
2023-24	BB	18	31788625	3.42805e-05	0.048	A	T	3_prime_UTR_variant	Vitvi18g02248	Unknown protein
2023-24	BB	18	32053595	1.72614e-09	6.1e-05	T	C	upstream_gene_variant	Vitvi18g02260
2023-24	BB	18	32053920	1.15287e-10	8.1e-06	G	T	missense_variant	Vitvi18g03207	No hit
2023-24	BB	18	32132116	2.05675e-05	0.034	T	G	missense_variant	VviTPS89
2023-24	BB	18	32274000	2.15093e-05	0.035	T	A	missense_variant	VviTPS81
2023-24	BB	18	32801410	6.4285e-07	0.005	C	T	synonymous_variant	Vitvi18g02321	Aspartokinase-homoserine dehydrogenase
2023-24	BT_BB	2	9522063	1.65946e-07	0.00097	C	T	intron_variant	Vitvi02g01526	NADP-malic enzyme
2023-24	BT_BB	4	1049950	5.22987e-06	0.01	G	T	upstream_gene_variant	Vitvi04g01789	No hit
2023-24	BT_BB	5	12136531	1.03682e-05	0.016	G	C	intron_variant	Vitvi05g02021	Zinc finger (C3HC4-type ring finger)
2023-24	BT_BB	5	12175277	1.03682e-05	0.016	A	G	downstream_gene_variant	Vitvi05g00968	Zinc finger (C3HC4-type ring finger)
2023-24	BT_BB	6	1161508	3.20623e-06	0.007	C	G	upstream_gene_variant	Vitvi06g00101	No hit
2023-24	BT_BB	14	26273827	3.24281e-05	0.042	G	A	missense_variant	Vitvi14g01604	F-box domain containing protein
2023-24	BT_BB	17	1640664	3.90378e-05	0.049	G	T	upstream_gene_variant	Vitvi17g01358	Homeobox protein knotted-1 like 1 (KNAT1)
2023-24	BT_BB	17	2126568	2.2012e-05	0.031	A	G	upstream_gene_variant	Vitvi17g00197	POT1 (protection of telomeres 1)
2023-24	BT_BB	18	27819777	9.59761e-06	0.016	C	T	intron_variant	Vitvi18g01948	Unknown protein
2023-24	BT_BB	18	27842542	9.59761e-06	0.016	T	C	intron_variant	Vitvi18g01948	Unknown protein
2023-24	BT_BB	18	28373377	2.71102e-07	0.0014	A	G	missense_variant	Vitvi18g01981	Proton-dependent oligopeptide transport (POT) family protein
2023-24	BT_BB	18	28580858	1.90909e-05	0.027	A	T	synonymous_variant	Vitvi18g03111	Proton-dependent oligopeptide transport (POT) family protein
2023-24	BT_BB	18	28678754	3.42296e-05	0.044	A	G	missense_variant	Vitvi18g02014	UDP-glucose: anthocyanidin 5,3-O-glucosyltransferase
2023-24	BT_BB	18	29304757	1.66644e-05	0.024	C	T	downstream_gene_variant	Vitvi18g02067	Amino acid permease 6
2023-24	BT_BB	18	29351766	7.10736e-09	8.7e-05	G	A	3_prime_UTR_variant	Vitvi18g02073	Adenylate kinase, chloroplast
2023-24	BT_BB	18	29493758	4.7237e-08	0.00042	G	A	synonymous_variant	Vitvi18g02081	Protein translocon component Tic40, Chloroplast
2023-24	BT_BB	18	29839245	6.42417e-07	0.0025	C	T	missense_variant	Vitvi18g02103	Taxane 10-beta-hydroxylase
2023-24	BT_BB	18	29839359	3.8825e-08	0.00039	C	T	missense_variant	Vitvi18g02103	Taxane 10-beta-hydroxylase
2023-24	BT_BB	18	29992594	1.05051e-05	0.016	C	T	upstream_gene_variant	Vitvi18g03151	No hit
2023-24	BT_BB	18	29992717	5.71317e-06	0.011	A	T	upstream_gene_variant	Vitvi18g03151	No hit
2023-24	BT_BB	18	30103518	1.91697e-07	0.001	G	C	missense_variant	Vitvi18g02121	Nematode resistance protein
2023-24	BT_BB	18	30129551	1.03878e-05	0.016	A	T	intergenic_region	Vitvi18g02122
2023-24	BT_BB	18	30215407	7.95416e-08	0.00053	G	A	upstream_gene_variant	Vitvi18g02128	Glyoxylate reductase
2023-24	BT_BB	18	30215417	7.95416e-08	0.00053	C	G	upstream_gene_variant	Vitvi18g02128	Glyoxylate reductase
2023-24	BT_BB	18	30305336	3.1876e-09	6.8e-05	G	T	downstream_gene_variant	Vitvi18g02133	MADS-box protein SEEDSTICK (VviAG3)
2023-24	BT_BB	18	30307354	3.43738e-06	0.0073	C	T	intron_variant	Vitvi18g02133	MADS-box protein SEEDSTICK (VviAG3)
2023-24	BT_BB	18	30411050	1.24573e-06	0.0032	G	C	intergenic_region	Vitvi18g03155	GORK (gated outwardly-rectifying K+ channel)
2023-24	BT_BB	18	30553642	2.76226e-06	0.0065	T	G	intron_variant	Vitvi18g02139	12-oxophytodienoate reductase 2
2023-24	BT_BB	18	30597424	3.85115e-09	6.8e-05	G	A	missense_variant	Vitvi18g03160	12-oxophytodienoate reductase 1
2023-24	BT_BB	18	30597458	7.57341e-07	0.0027	G	T	5_prime_UTR_variant	Vitvi18g03160	12-oxophytodienoate reductase 1
2023-24	BT_BB	18	30597515	7.21483e-07	0.0027	A	G	5_prime_UTR_variant	Vitvi18g03160	12-oxophytodienoate reductase 1
2023-24	BT_BB	18	30616951	7.46083e-09	8.7e-05	C	T	upstream_gene_variant	Vitvi18g02142	12-oxophytodienoate reductase 1
2023-24	BT_BB	18	30837521	1.01239e-05	0.016	T	A	upstream_gene_variant	Vitvi18g02157	No hit
2023-24	BT_BB	18	30861089	8.22426e-08	0.00053	C	T	missense_variant	Vitvi18g02159	R protein disease resistance protein
2023-24	BT_BB	18	30875721	5.30214e-06	0.01	A	G	synonymous_variant	Vitvi18g02161
2023-24	BT_BB	18	30960133	2.49336e-05	0.034	T	A	upstream_gene_variant	Vitvi18g02169
2023-24	BT_BB	18	30979725	1.22843e-06	0.0032	G	A	downstream_gene_variant	Vitvi18g02171	Aldehyde oxidase 1
2023-24	BT_BB	18	31058936	2.33378e-06	0.0057	C	T	missense_variant	Vitvi18g02180	Disease resistance protein (TIR-NBS-LRR class)
2023-24	BT_BB	18	31058947	5.93397e-07	0.0025	T	A	missense_variant	Vitvi18g02180	Disease resistance protein (TIR-NBS-LRR class)
2023-24	BT_BB	18	31058954	2.33378e-06	0.0057	C	T	missense_variant	Vitvi18g02180	Disease resistance protein (TIR-NBS-LRR class)
2023-24	BT_BB	18	31085311	1.22843e-06	0.0032	T	A	downstream_gene_variant	Vitvi18g02184	Unknown protein
2023-24	BT_BB	18	31087286	4.48358e-06	0.0093	C	T	downstream_gene_variant	Vitvi18g02184	Unknown protein
2023-24	BT_BB	18	31113545	1.22843e-06	0.0032	T	C	missense_variant	Vitvi18g02185	Aminoacyl-tRNA synthetase, class Ia
2023-24	BT_BB	18	31142850	1.22843e-06	0.0032	A	G	intron_variant	Vitvi18g02186	No hit
2023-24	BT_BB	18	31142869	1.22843e-06	0.0032	G	A	intron_variant	Vitvi18g02186	No hit
2023-24	BT_BB	18	31448098	8.71595e-07	0.0029	T	A	upstream_gene_variant	Vitvi18g02215
2023-24	BT_BB	18	31508555	2.2219e-05	0.031	G	A	downstream_gene_variant	Vitvi18g03197
2023-24	BT_BB	18	31572266	3.04755e-07	0.0014	C	T	upstream_gene_variant	Vitvi18g02225
2023-24	BT_BB	18	31643712	8.60888e-06	0.016	T	C	upstream_gene_variant	Vitvi18g02232
2023-24	BT_BB	18	31716877	4.04959e-05	0.05	G	A	upstream_gene_variant	Vitvi18g02242	Unknown
2023-24	BT_BB	18	31788625	3.07937e-06	0.007	A	T	3_prime_UTR_variant	Vitvi18g02248	Unknown protein
2023-24	BT_BB	18	32053595	1.02706e-09	3.6e-05	T	C	upstream_gene_variant	Vitvi18g02260
2023-24	BT_BB	18	32053920	9.0142e-11	6.3e-06	G	T	missense_variant	Vitvi18g03207	No hit
2023-24	BT_BB	18	32132116	1.52924e-05	0.023	T	G	missense_variant	VviTPS89
2023-24	BT_BB	18	32274000	1.26472e-05	0.019	T	A	missense_variant	VviTPS81
2023-24	BT_BB	18	32801410	4.70824e-07	0.0021	C	T	synonymous_variant	Vitvi18g02321	Aspartokinase-homoserine dehydrogenase
2023-24	BT_BB	18	32806826	3.05626e-05	0.041	C	G	intron_variant	Vitvi18g02321	Aspartokinase-homoserine dehydrogenase
2023-24	BT_BMV	2	16893042	3.44552e-06	0.037	A	G	upstream_gene_variant	Vitvi02g01171	Acyl-CoA binding protein
2023-24	BT_BMV	4	8839903	4.94559e-06	0.043	G	A	intron_variant	Vitvi04g00732	Ubiquitin-specific protease 15
2023-24	BT_BMV	4	8839942	1.41376e-07	0.005	A	C	intron_variant	Vitvi04g00732	Ubiquitin-specific protease 15
2023-24	BT_BMV	14	29118679	3.63399e-06	0.037	G	A	upstream_gene_variant	Vitvi14g03074	Leucine Rich Repeat receptor-like kinase
2023-24	BT_BMV	14	29118868	3.61406e-06	0.037	A	G	synonymous_variant	Vitvi14g03073	No hit
2023-24	BT_BMV	16	20754339	1.0312e-06	0.024	A	C	downstream_gene_variant	Vitvi16g01191	No hit
2023-24	BT_BMV	16	20754430	1.37165e-06	0.024	C	G	downstream_gene_variant	Vitvi16g01191	No hit
2023-24	BT_BMV	16	20754451	1.38913e-08	0.00098	A	G	downstream_gene_variant	Vitvi16g01191	No hit
2023-24	BT_CHV	18	30616951	3.05995e-07	0.022	C	T	upstream_gene_variant	Vitvi18g02142	12-oxophytodienoate reductase 1
2023-24	CI_03_BT	2	9522063	1.94508e-06	0.016	C	T	intron_variant	Vitvi02g01526	NADP-malic enzyme
2023-24	CI_03_BT	14	25584904	1.68668e-06	0.016	T	C	synonymous_variant	Vitvi14g01530	Nodulin
2023-24	CI_03_BT	14	26067440	9.07886e-06	0.046	T	C	upstream_gene_variant	Vitvi14g02428	Transcription termination factor mitochondrial mTERF
2023-24	CI_03_BT	14	26067815	8.73306e-06	0.046	A	T	upstream_gene_variant	Vitvi14g02428	Transcription termination factor mitochondrial mTERF
2023-24	CI_03_BT	14	26097728	1.11406e-06	0.016	T	C	3_prime_UTR_variant	Vitvi14g01585	Phosducin
2023-24	CI_03_BT	14	26097791	2.26528e-06	0.016	A	T	3_prime_UTR_variant	Vitvi14g01585	Phosducin
2023-24	CI_03_BT	18	29351766	1.55443e-06	0.016	G	A	3_prime_UTR_variant	Vitvi18g02073	Adenylate kinase, chloroplast
2023-24	CI_03_BT	18	29493758	6.49997e-06	0.038	G	A	synonymous_variant	Vitvi18g02081	Protein translocon component Tic40, Chloroplast
2023-24	CI_03_BT	18	29839359	8.98701e-07	0.016	C	T	missense_variant	Vitvi18g02103	Taxane 10-beta-hydroxylase
2023-24	CI_03_BT	18	30103518	3.88229e-06	0.025	G	C	missense_variant	Vitvi18g02121	Nematode resistance protein
2023-24	CI_03_BT	18	30305336	2.13089e-06	0.016	G	T	downstream_gene_variant	Vitvi18g02133	MADS-box protein SEEDSTICK (VviAG3)
2023-24	CI_03_BT	18	30597424	4.77647e-07	0.016	G	A	missense_variant	Vitvi18g03160	12-oxophytodienoate reductase 1
2023-24	CI_03_BT	18	32053595	1.41089e-06	0.016	T	C	upstream_gene_variant	Vitvi18g02260
2023-24	CI_03_BT	18	32053920	3.41365e-07	0.016	G	T	missense_variant	Vitvi18g03207	No hit
2023-24	CI_12	7	26308083	2.38817e-07	0.0084	C	A	intron_variant	Vitvi07g01999	U3 small nucleolar ribonucleoprotein protein IMP4
2023-24	CI_12	12	2121215	2.00351e-07	0.0084	T	C	intron_variant	Vitvi12g00124	S-receptor kinase
2023-24	CI_16	7	26308083	1.05199e-07	0.0074	C	A	intron_variant	Vitvi07g01999	U3 small nucleolar ribonucleoprotein protein IMP4
2023-24	CI_16	12	2121215	1.28313e-06	0.045	T	C	intron_variant	Vitvi12g00124	S-receptor kinase
2023-24	CI_17	9	16984763	1.21766e-06	0.029	G	T	intron_variant	Vitvi09g01169
2023-24	CI_17	10	591957	2.38885e-07	0.0084	A	C	missense_variant	Vitvi10g00060	Unknown
2023-24	CI_17	10	591975	8.39292e-09	0.00059	G	A	missense_variant	Vitvi10g00060	Unknown
2023-24	CI_18	3	5073693	4.58044e-06	0.032	G	C	missense_variant	Vitvi03g00467	EMB2745
2023-24	CI_18	5	2378165	1.17429e-05	0.043	T	C	3_prime_UTR_variant	Vitvi05g01830	Evolutionarily conserved C-terminal region 6
2023-24	CI_18	5	2380494	1.28576e-05	0.045	A	G	upstream_gene_variant	Vitvi05g00215	DNA methyltransferase
2023-24	CI_18	5	17766711	4.31072e-06	0.032	C	T	intron_variant	Vitvi05g01216	Auxin-independent growth promoter (axi 1)
2023-24	CI_18	7	2349235	4.09155e-06	0.032	T	G	downstream_gene_variant	Vitvi07g00204	Lipoyltransferase (LIP2p)
2023-24	CI_18	7	19471131	3.32359e-06	0.032	G	A	synonymous_variant	Vitvi07g01392	Unknown
2023-24	CI_18	10	591957	1.02052e-06	0.031	A	C	missense_variant	Vitvi10g00060	Unknown
2023-24	CI_18	10	591975	2.32722e-08	0.0016	G	A	missense_variant	Vitvi10g00060	Unknown
2023-24	CI_18	10	5137191	6.92466e-06	0.032	A	T	upstream_gene_variant	Vitvi10g00498
2023-24	CI_18	11	2488023	8.78567e-06	0.038	G	A	synonymous_variant	Vitvi11g00262	6-phosphogluconate dehydrogenase
2023-24	CI_18	11	5825020	6.92091e-06	0.032	C	T	downstream_gene_variant	Vitvi11g00545	Chloride channel protein CLC
2023-24	CI_18	11	5828899	6.92091e-06	0.032	G	A	synonymous_variant	Vitvi11g00545	Chloride channel protein CLC
2023-24	CI_18	11	5829009	6.92091e-06	0.032	G	A	synonymous_variant	Vitvi11g00545	Chloride channel protein CLC
2023-24	CI_18	11	7149375	9.21813e-06	0.038	C	A	upstream_gene_variant	Vitvi11g01483	Ribosomal protein L39 (RPL39C) 60S
2023-24	CI_18	12	12592963	1.0258e-05	0.04	A	T	downstream_gene_variant	Vitvi12g00898
2023-24	CI_18	12	23488738	2.63177e-06	0.032	C	T	upstream_gene_variant	Vitvi12g02121	U2(RNU2) small nuclear RNA auxiliary factor 1-like 2
2023-24	CI_18	16	19854190	4.02576e-06	0.032	T	C	missense_variant	Vitvi16g01131	Unknown protein
2023-24	CI_18	17	1259472	1.33545e-06	0.031	C	G	upstream_gene_variant	Vitvi17g01352	No hit
2023-24	CI_18	18	5938903	6.26773e-06	0.032	T	A	upstream_gene_variant	Vitvi18g00533	CTR1-like protein kinase
2023-24	CI_18	18	5939149	6.20831e-06	0.032	G	A	upstream_gene_variant	Vitvi18g00533	CTR1-like protein kinase
2023-24	CI_19	12	23488738	1.25928e-07	0.0089	C	T	upstream_gene_variant	Vitvi12g02121	U2(RNU2) small nuclear RNA auxiliary factor 1-like 2
2023-24	ED	4	947152	3.2346e-08	0.0023	G	A	synonymous_variant	Vitvi04g00095	Beta-fructosidase (BFRUCT1)
2023-24	ED	18	30307354	1.12674e-06	0.04	C	T	intron_variant	Vitvi18g02133	MADS-box protein SEEDSTICK (VviAG3)
2023-24	NS	0	14911121	3.40483e-06	0.0048	C	T	upstream_gene_variant	Vitvi04g02279
2023-24	NS	0	14911134	3.40483e-06	0.0048	A	G	splice_region_variant&intron_variant	Vitvi04g02280	Protein phosphatase 2C
2023-24	NS	0	14911163	4.14281e-06	0.0056	T	C	missense_variant	Vitvi04g02280	Protein phosphatase 2C
2023-24	NS	0	19559347	2.15985e-06	0.0036	C	A	missense_variant	Vitvi18g03346
2023-24	NS	2	9522063	1.11438e-07	0.00031	C	T	intron_variant	Vitvi02g01526	NADP-malic enzyme
2023-24	NS	3	7773776	4.75291e-05	0.045	C	A	upstream_gene_variant	Vitvi03g00685	No hit
2023-24	NS	4	22244990	1.37566e-05	0.017	T	C	upstream_gene_variant	Vitvi04g02223	Histone H3
2023-24	NS	7	6986535	3.26821e-05	0.034	C	T	missense_variant	Vitvi07g00626	Protein kinase MK6
2023-24	NS	7	7621650	1.6417e-05	0.02	A	G	intron_variant	Vitvi07g00668	Unknown protein
2023-24	NS	7	7764816	4.86142e-05	0.045	C	T	downstream_gene_variant	Vitvi07g00679	Dolichol-phosphate mannosyltransferase
2023-24	NS	7	7764822	4.86142e-05	0.045	T	A	downstream_gene_variant	Vitvi07g00679	Dolichol-phosphate mannosyltransferase
2023-24	NS	18	14521701	4.64949e-05	0.045	C	T	downstream_gene_variant	Vitvi18g01306
2023-24	NS	18	14738666	2.59642e-05	0.028	A	C	intron_variant	Vitvi18g01314	No hit
2023-24	NS	18	16974483	4.11287e-05	0.042	G	T	intergenic_region	Vitvi18g01367
2023-24	NS	18	18137384	4.10501e-05	0.042	G	A	intron_variant	Vitvi18g01430	Transducin protein
2023-24	NS	18	18391039	5.88538e-05	0.05	G	A	intron_variant	Vitvi18g01440	No hit
2023-24	NS	18	20245624	5.80247e-05	0.05	A	T	intron_variant	Vitvi18g01517	Shikimate kinase
2023-24	NS	18	20245710	5.80247e-05	0.05	T	C	intron_variant	Vitvi18g01517	Shikimate kinase
2023-24	NS	18	21139160	1.66295e-05	0.02	A	T	intron_variant	Vitvi18g01557	Carboxypeptidase D
2023-24	NS	18	25814000	5.75157e-05	0.05	G	A	upstream_gene_variant	Vitvi18g01823
2023-24	NS	18	27048415	4.57798e-05	0.045	C	T	synonymous_variant	Vitvi18g01901
2023-24	NS	18	28580858	5.65396e-05	0.05	A	T	synonymous_variant	Vitvi18g03111	Proton-dependent oligopeptide transport (POT) family protein
2023-24	NS	18	29304757	5.03759e-05	0.046	C	T	downstream_gene_variant	Vitvi18g02067	Amino acid permease 6
2023-24	NS	18	29351766	1.93693e-09	1.1e-05	G	A	3_prime_UTR_variant	Vitvi18g02073	Adenylate kinase, chloroplast
2023-24	NS	18	29493758	2.03917e-11	7.2e-07	G	A	synonymous_variant	Vitvi18g02081	Protein translocon component Tic40, Chloroplast
2023-24	NS	18	29839245	1.54734e-09	9.9e-06	C	T	missense_variant	Vitvi18g02103	Taxane 10-beta-hydroxylase
2023-24	NS	18	29839359	3.23723e-09	1.6e-05	C	T	missense_variant	Vitvi18g02103	Taxane 10-beta-hydroxylase
2023-24	NS	18	29992594	7.49592e-07	0.0014	C	T	upstream_gene_variant	Vitvi18g03151	No hit
2023-24	NS	18	29992717	1.90602e-06	0.0033	A	T	upstream_gene_variant	Vitvi18g03151	No hit
2023-24	NS	18	30003072	6.31724e-06	0.0084	G	A	upstream_gene_variant	Vitvi18g02112	RPS4 (resistant to p. syringae 4)
2023-24	NS	18	30068467	1.63873e-06	0.0029	G	T	upstream_gene_variant	Vitvi18g02117
2023-24	NS	18	30097593	2.94604e-06	0.0043	T	C	upstream_gene_variant	Vitvi18g02121	Nematode resistance protein
2023-24	NS	18	30097598	2.73615e-06	0.0041	T	G	upstream_gene_variant	Vitvi18g02121	Nematode resistance protein
2023-24	NS	18	30103518	2.20034e-09	1.2e-05	G	C	missense_variant	Vitvi18g02121	Nematode resistance protein
2023-24	NS	18	30129551	4.9112e-08	0.00014	A	T	intergenic_region	Vitvi18g02122
2023-24	NS	18	30215330	4.52969e-05	0.045	G	C	upstream_gene_variant	Vitvi18g02128	Glyoxylate reductase
2023-24	NS	18	30215407	5.15499e-10	4.5e-06	G	A	upstream_gene_variant	Vitvi18g02128	Glyoxylate reductase
2023-24	NS	18	30215417	5.15499e-10	4.5e-06	C	G	upstream_gene_variant	Vitvi18g02128	Glyoxylate reductase
2023-24	NS	18	30289894	3.32779e-07	0.00078	G	C	intron_variant	Vitvi18g02132	4-Phosphopantetheine adenylyltransferase
2023-24	NS	18	30305336	7.56073e-13	5.3e-08	G	T	downstream_gene_variant	Vitvi18g02133	MADS-box protein SEEDSTICK (VviAG3)
2023-24	NS	18	30307354	1.50596e-06	0.0027	C	T	intron_variant	Vitvi18g02133	MADS-box protein SEEDSTICK (VviAG3)
2023-24	NS	18	30410890	2.54185e-05	0.028	T	C	intergenic_region	Vitvi18g03155	GORK (gated outwardly-rectifying K+ channel)
2023-24	NS	18	30410925	2.54185e-05	0.028	T	A	intergenic_region	Vitvi18g03155	GORK (gated outwardly-rectifying K+ channel)
2023-24	NS	18	30411050	3.31175e-10	4e-06	G	C	intergenic_region	Vitvi18g03155	GORK (gated outwardly-rectifying K+ channel)
2023-24	NS	18	30433088	1.2878e-09	9.1e-06	G	A	3_prime_UTR_variant	Vitvi18g03157	Cation exchanger (CAX10)
2023-24	NS	18	30520720	2.74846e-06	0.0041	C	T	upstream_gene_variant	Vitvi18g03158	No hit
2023-24	NS	18	30597424	1.00876e-10	2.4e-06	G	A	missense_variant	Vitvi18g03160	12-oxophytodienoate reductase 1
2023-24	NS	18	30597458	4.67756e-07	0.0011	G	T	5_prime_UTR_variant	Vitvi18g03160	12-oxophytodienoate reductase 1
2023-24	NS	18	30616951	3.39188e-10	4e-06	C	T	upstream_gene_variant	Vitvi18g02142	12-oxophytodienoate reductase 1
2023-24	NS	18	30741220	1.34164e-05	0.017	T	C	3_prime_UTR_variant	Vitvi18g03166	LIM domain containing protein-like
2023-24	NS	18	30837521	6.3241e-07	0.0013	T	A	upstream_gene_variant	Vitvi18g02157	No hit
2023-24	NS	18	30861089	5.65948e-07	0.0012	C	T	missense_variant	Vitvi18g02159	R protein disease resistance protein
2023-24	NS	18	30875721	3.19243e-07	0.00077	A	G	synonymous_variant	Vitvi18g02161
2023-24	NS	18	30960133	2.48493e-07	0.00065	T	A	upstream_gene_variant	Vitvi18g02169
2023-24	NS	18	30979725	3.31659e-08	0.00011	G	A	downstream_gene_variant	Vitvi18g02171	Aldehyde oxidase 1
2023-24	NS	18	31058936	2.25073e-06	0.0036	C	T	missense_variant	Vitvi18g02180	Disease resistance protein (TIR-NBS-LRR class)
2023-24	NS	18	31058947	1.4614e-08	6.9e-05	T	A	missense_variant	Vitvi18g02180	Disease resistance protein (TIR-NBS-LRR class)
2023-24	NS	18	31058954	2.25073e-06	0.0036	C	T	missense_variant	Vitvi18g02180	Disease resistance protein (TIR-NBS-LRR class)
2023-24	NS	18	31059169	2.40402e-05	0.027	C	T	stop_gained	Vitvi18g02180	Disease resistance protein (TIR-NBS-LRR class)
2023-24	NS	18	31085311	3.31659e-08	0.00011	T	A	downstream_gene_variant	Vitvi18g02184	Unknown protein
2023-24	NS	18	31087286	1.77275e-07	0.00048	C	T	downstream_gene_variant	Vitvi18g02184	Unknown protein
2023-24	NS	18	31113545	3.31659e-08	0.00011	T	C	missense_variant	Vitvi18g02185	Aminoacyl-tRNA synthetase, class Ia
2023-24	NS	18	31142850	3.31659e-08	0.00011	A	G	intron_variant	Vitvi18g02186	No hit
2023-24	NS	18	31142869	3.31659e-08	0.00011	G	A	intron_variant	Vitvi18g02186	No hit
2023-24	NS	18	31448098	6.35502e-07	0.0013	T	A	upstream_gene_variant	Vitvi18g02215
2023-24	NS	18	31508555	3.7867e-06	0.0052	G	A	downstream_gene_variant	Vitvi18g03197
2023-24	NS	18	31508710	1.48964e-05	0.018	A	G	downstream_gene_variant	Vitvi18g03197
2023-24	NS	18	31572266	5.66901e-05	0.05	C	T	upstream_gene_variant	Vitvi18g02225
2023-24	NS	18	31643712	2.61199e-06	0.0041	T	C	upstream_gene_variant	Vitvi18g02232
2023-24	NS	18	31716877	2.30673e-05	0.027	G	A	upstream_gene_variant	Vitvi18g02242	Unknown
2023-24	NS	18	31719231	4.88365e-05	0.045	A	G	intron_variant	Vitvi18g02242	Unknown
2023-24	NS	18	31786096	1.83002e-05	0.021	A	G	missense_variant&splice_region_variant	Vitvi18g02248	Unknown protein
2023-24	NS	18	31788625	3.88858e-08	0.00012	A	T	3_prime_UTR_variant	Vitvi18g02248	Unknown protein
2023-24	NS	18	32053595	1.50305e-10	2.6e-06	T	C	upstream_gene_variant	Vitvi18g02260
2023-24	NS	18	32053920	2.17028e-08	9.5e-05	G	T	missense_variant	Vitvi18g03207	No hit
2023-24	NS	18	32274000	3.24669e-05	0.034	T	A	missense_variant	VviTPS81
2023-24	NS	18	32274047	1.37732e-05	0.017	C	T	synonymous_variant	VviTPS81
2023-24	NS	18	32801410	8.91947e-10	7e-06	C	T	synonymous_variant	Vitvi18g02321	Aspartokinase-homoserine dehydrogenase
2023-24	NS	18	32806826	1.43867e-06	0.0027	C	G	intron_variant	Vitvi18g02321	Aspartokinase-homoserine dehydrogenase
2023-24	NS	18	32830171	6.58255e-07	0.0013	G	C	missense_variant	Vitvi18g02323	Histidyl-tRNA synthetase
2023-24	NS	18	32845388	3.33367e-08	0.00011	A	T	upstream_gene_variant	Vitvi18g02324	Unknown protein
2023-24	NS	18	32877449	2.67931e-07	0.00067	G	A	synonymous_variant	Vitvi18g02327	Disease resistance protein
2023-24	NS	18	33039893	5.68206e-07	0.0012	T	A	stop_gained	Vitvi18g02337	R protein L6
2023-24	RL2	10	19419747	2.33396e-06	0.027	A	G	intron_variant	Vitvi10g01368	CYP714A1
2023-24	RL2	10	21971968	4.34486e-07	0.0076	C	T	upstream_gene_variant	Vitvi10g01508	F-box/LRR-repeat protein 2
2023-24	RL2	10	21971977	4.34486e-07	0.0076	A	T	upstream_gene_variant	Vitvi10g01508	F-box/LRR-repeat protein 2
2023-24	RL2	10	21980342	4.34486e-07	0.0076	T	A	downstream_gene_variant	Vitvi10g01508	F-box/LRR-repeat protein 2
2023-24	RL2	10	21983393	6.34128e-07	0.0089	G	A	upstream_gene_variant	Vitvi10g02055	GRAM domain-containing protein / ABA-responsive
2023-24	RL2	10	22001707	4.34486e-07	0.0076	C	A	upstream_gene_variant	Vitvi10g02058	GRAM domain-containing protein / ABA-responsive
2023-24	RL2	19	3648828	2.69125e-06	0.027	A	G	synonymous_variant	Vitvi19g00290	ARF GTPase activator, ARF-GAP Domain 5
2023-24	RN	5	19590251	1.51973e-08	0.0011	G	A	intergenic_region	Vitvi05g01313
2023-24	SFW	0	14911121	7.62705e-06	0.0091	C	T	upstream_gene_variant	Vitvi04g02279
2023-24	SFW	0	14911134	7.62705e-06	0.0091	A	G	splice_region_variant&intron_variant	Vitvi04g02280	Protein phosphatase 2C
2023-24	SFW	0	14911163	3.24465e-05	0.029	T	C	missense_variant	Vitvi04g02280	Protein phosphatase 2C
2023-24	SFW	2	5434562	1.20568e-05	0.013	T	A	synonymous_variant	Vitvi02g00566	Agenet domain-containing protein
2023-24	SFW	2	5434603	3.59184e-05	0.029	T	C	missense_variant	Vitvi02g00566	Agenet domain-containing protein
2023-24	SFW	2	9522063	1.75361e-08	4.6e-05	C	T	intron_variant	Vitvi02g01526	NADP-malic enzyme
2023-24	SFW	4	8839799	4.41935e-05	0.033	T	G	intron_variant	Vitvi04g00732	Ubiquitin-specific protease 15
2023-24	SFW	4	8839903	6.59718e-05	0.046	G	A	intron_variant	Vitvi04g00732	Ubiquitin-specific protease 15
2023-24	SFW	4	8839942	4.95508e-06	0.0066	A	C	intron_variant	Vitvi04g00732	Ubiquitin-specific protease 15
2023-24	SFW	4	8839977	4.41935e-05	0.033	C	G	intron_variant	Vitvi04g00732	Ubiquitin-specific protease 15
2023-24	SFW	4	22244990	5.64953e-05	0.042	T	C	upstream_gene_variant	Vitvi04g02223	Histone H3
2023-24	SFW	8	820784	2.29865e-05	0.021	C	A	intron_variant	Vitvi08g00047	Serine/threonine protein kinase activity
2023-24	SFW	9	22159662	1.89101e-05	0.019	T	A	intron_variant	Vitvi09g01429	Beta-amyrin synthase
2023-24	SFW	10	6978215	5.95979e-05	0.042	A	G	intron_variant	Vitvi10g00644	RKF1 (receptor-like kinase in flowers 1)
2023-24	SFW	10	9626094	1.71597e-05	0.017	G	T	downstream_gene_variant	Vitvi10g01870	Lupeol synthase 2
2023-24	SFW	12	3103466	9.5178e-06	0.011	C	A	upstream_gene_variant	Vitvi12g00202	Methyltransferase type 11
2023-24	SFW	13	22863256	4.84158e-05	0.036	A	C	3_prime_UTR_variant	Vitvi13g02337	Sensitivity to red light reduced protein (SRR1)
2023-24	SFW	14	12969627	3.60242e-05	0.029	C	T	downstream_gene_variant	Vitvi14g00748
2023-24	SFW	14	14616578	1.4884e-05	0.015	C	G	downstream_gene_variant	Vitvi14g00831	CC-NBS-LRR class
2023-24	SFW	14	25345163	3.76372e-05	0.03	T	G	downstream_gene_variant	Vitvi14g01514	Ribosomal protein L7A
2023-24	SFW	14	25538998	3.6097e-05	0.029	T	C	5_prime_UTR_variant	Vitvi14g02965	Unknown protein
2023-24	SFW	14	25663599	3.6097e-05	0.029	T	G	upstream_gene_variant	Vitvi14g01543	IMP dehydrogenase/GMP reductase
2023-24	SFW	14	25680407	3.6097e-05	0.029	G	C	downstream_gene_variant	Vitvi14g01546	Gda-1
2023-24	SFW	14	25735664	3.6097e-05	0.029	G	A	missense_variant	Vitvi14g01554	SWIB complex BAF60b domain-containing protein
2023-24	SFW	14	25986419	3.6097e-05	0.029	T	A	upstream_gene_variant	Vitvi14g01568	Blue (type 1) copper domain
2023-24	SFW	14	26032368	1.92234e-05	0.019	T	C	upstream_gene_variant	Vitvi14g01575	Unknown protein
2023-24	SFW	14	26036414	3.6097e-05	0.029	C	A	missense_variant	Vitvi14g01576	Leucine-rich repeat transmembrane protein kinase
2023-24	SFW	14	26113637	3.76372e-05	0.03	T	A	missense_variant	Vitvi14g02429	Unknown protein
2023-24	SFW	14	28998753	1.98567e-05	0.019	G	A	intron_variant	Vitvi14g01913	RKF1 (receptor-like kinase in flowers 1)
2023-24	SFW	16	20754339	3.24712e-07	0.00059	A	C	downstream_gene_variant	Vitvi16g01191	No hit
2023-24	SFW	16	20754451	2.78933e-05	0.025	A	G	downstream_gene_variant	Vitvi16g01191	No hit
2023-24	SFW	17	1976650	1.93302e-05	0.019	T	A	intron_variant	Vitvi17g00188	Hsp70 interacting protein
2023-24	SFW	18	15298288	5.75156e-05	0.042	G	A	intergenic_region	Vitvi18g01333
2023-24	SFW	18	25110758	7.06308e-05	0.049	G	A	upstream_gene_variant	Vitvi18g03026	Laccase
2023-24	SFW	18	27253668	3.0035e-06	0.0042	C	T	intergenic_region	Vitvi18g03069	V-type H+-transporting ATPase subunit G
2023-24	SFW	18	27819777	5.89256e-05	0.042	C	T	intron_variant	Vitvi18g01948	Unknown protein
2023-24	SFW	18	27842542	5.89256e-05	0.042	T	C	intron_variant	Vitvi18g01948	Unknown protein
2023-24	SFW	18	28373377	5.1424e-06	0.0066	A	G	missense_variant	Vitvi18g01981	Proton-dependent oligopeptide transport (POT) family protein
2023-24	SFW	18	28580858	2.12851e-06	0.0032	A	T	synonymous_variant	Vitvi18g03111	Proton-dependent oligopeptide transport (POT) family protein
2023-24	SFW	18	29268482	9.91421e-06	0.011	A	G	intron_variant	Vitvi18g02066	Heat shock protein 70
2023-24	SFW	18	29304757	4.5372e-06	0.0061	C	T	downstream_gene_variant	Vitvi18g02067	Amino acid permease 6
2023-24	SFW	18	29351766	1.28042e-08	3.7e-05	G	A	3_prime_UTR_variant	Vitvi18g02073	Adenylate kinase, chloroplast
2023-24	SFW	18	29493758	1.60561e-11	3.8e-07	G	A	synonymous_variant	Vitvi18g02081	Protein translocon component Tic40, Chloroplast
2023-24	SFW	18	29839245	4.34668e-11	7.6e-07	C	T	missense_variant	Vitvi18g02103	Taxane 10-beta-hydroxylase
2023-24	SFW	18	29839359	1.14955e-10	1.2e-06	C	T	missense_variant	Vitvi18g02103	Taxane 10-beta-hydroxylase
2023-24	SFW	18	29992594	1.31001e-05	0.014	C	T	upstream_gene_variant	Vitvi18g03151	No hit
2023-24	SFW	18	29992717	2.94108e-05	0.027	A	T	upstream_gene_variant	Vitvi18g03151	No hit
2023-24	SFW	18	30097598	1.30452e-05	0.014	T	G	upstream_gene_variant	Vitvi18g02121	Nematode resistance protein
2023-24	SFW	18	30103518	3.03401e-09	1.2e-05	G	C	missense_variant	Vitvi18g02121	Nematode resistance protein
2023-24	SFW	18	30129551	6.04044e-08	0.00014	A	T	intergenic_region	Vitvi18g02122
2023-24	SFW	18	30215407	1.5029e-09	8.8e-06	G	A	upstream_gene_variant	Vitvi18g02128	Glyoxylate reductase
2023-24	SFW	18	30215417	1.5029e-09	8.8e-06	C	G	upstream_gene_variant	Vitvi18g02128	Glyoxylate reductase
2023-24	SFW	18	30305336	4.51882e-13	3.2e-08	G	T	downstream_gene_variant	Vitvi18g02133	MADS-box protein SEEDSTICK (VviAG3)
2023-24	SFW	18	30307354	6.90876e-10	4.9e-06	C	T	intron_variant	Vitvi18g02133	MADS-box protein SEEDSTICK (VviAG3)
2023-24	SFW	18	30307379	5.64995e-06	0.0071	T	C	intron_variant	Vitvi18g02133	MADS-box protein SEEDSTICK (VviAG3)
2023-24	SFW	18	30381433	5.91096e-05	0.042	G	A	5_prime_UTR_variant	Vitvi18g03155	GORK (gated outwardly-rectifying K+ channel)
2023-24	SFW	18	30411050	7.45564e-12	2.6e-07	G	C	intergenic_region	Vitvi18g03155	GORK (gated outwardly-rectifying K+ channel)
2023-24	SFW	18	30431064	1.49566e-06	0.0023	A	G	downstream_gene_variant	Vitvi18g02135	Pentatricopeptide (PPR) repeat-containing protein
2023-24	SFW	18	30431076	1.49566e-06	0.0023	C	G	downstream_gene_variant	Vitvi18g02135	Pentatricopeptide (PPR) repeat-containing protein
2023-24	SFW	18	30431249	6.3913e-06	0.0079	G	A	downstream_gene_variant	Vitvi18g02135	Pentatricopeptide (PPR) repeat-containing protein
2023-24	SFW	18	30433088	1.25647e-10	1.2e-06	G	A	3_prime_UTR_variant	Vitvi18g03157	Cation exchanger (CAX10)
2023-24	SFW	18	30520720	2.40791e-08	6e-05	C	T	upstream_gene_variant	Vitvi18g03158	No hit
2023-24	SFW	18	30553665	3.3426e-06	0.0046	A	G	intron_variant	Vitvi18g02139	12-oxophytodienoate reductase 2
2023-24	SFW	18	30597424	1.33511e-10	1.2e-06	G	A	missense_variant	Vitvi18g03160	12-oxophytodienoate reductase 1
2023-24	SFW	18	30597458	4.36633e-08	0.0001	G	T	5_prime_UTR_variant	Vitvi18g03160	12-oxophytodienoate reductase 1
2023-24	SFW	18	30597515	5.1427e-06	0.0066	A	G	5_prime_UTR_variant	Vitvi18g03160	12-oxophytodienoate reductase 1
2023-24	SFW	18	30616951	1.07161e-08	3.3e-05	C	T	upstream_gene_variant	Vitvi18g02142	12-oxophytodienoate reductase 1
2023-24	SFW	18	30741220	5.48222e-09	1.8e-05	T	C	3_prime_UTR_variant	Vitvi18g03166	LIM domain containing protein-like
2023-24	SFW	18	30837521	6.47309e-08	0.00014	T	A	upstream_gene_variant	Vitvi18g02157	No hit
2023-24	SFW	18	30861089	3.83301e-08	9.3e-05	C	T	missense_variant	Vitvi18g02159	R protein disease resistance protein
2023-24	SFW	18	30875721	2.98742e-07	0.00055	A	G	synonymous_variant	Vitvi18g02161
2023-24	SFW	18	30960133	3.76415e-07	0.00066	T	A	upstream_gene_variant	Vitvi18g02169
2023-24	SFW	18	30979725	2.80295e-09	1.2e-05	G	A	downstream_gene_variant	Vitvi18g02171	Aldehyde oxidase 1
2023-24	SFW	18	31058936	1.6007e-07	0.00032	C	T	missense_variant	Vitvi18g02180	Disease resistance protein (TIR-NBS-LRR class)
2023-24	SFW	18	31058947	1.09515e-08	3.3e-05	T	A	missense_variant	Vitvi18g02180	Disease resistance protein (TIR-NBS-LRR class)
2023-24	SFW	18	31058954	1.6007e-07	0.00032	C	T	missense_variant	Vitvi18g02180	Disease resistance protein (TIR-NBS-LRR class)
2023-24	SFW	18	31085311	2.80295e-09	1.2e-05	T	A	downstream_gene_variant	Vitvi18g02184	Unknown protein
2023-24	SFW	18	31087286	1.32648e-08	3.7e-05	C	T	downstream_gene_variant	Vitvi18g02184	Unknown protein
2023-24	SFW	18	31113545	2.80295e-09	1.2e-05	T	C	missense_variant	Vitvi18g02185	Aminoacyl-tRNA synthetase, class Ia
2023-24	SFW	18	31142850	2.80295e-09	1.2e-05	A	G	intron_variant	Vitvi18g02186	No hit
2023-24	SFW	18	31142869	2.80295e-09	1.2e-05	G	A	intron_variant	Vitvi18g02186	No hit
2023-24	SFW	18	31208992	1.26164e-05	0.013	A	T	synonymous_variant	Vitvi18g02193	far-red impaired responsive family protein
2023-24	SFW	18	31448098	6.71882e-08	0.00014	T	A	upstream_gene_variant	Vitvi18g02215
2023-24	SFW	18	31508555	2.41746e-07	0.00046	G	A	downstream_gene_variant	Vitvi18g03197
2023-24	SFW	18	31508710	4.96098e-07	0.00085	A	G	downstream_gene_variant	Vitvi18g03197
2023-24	SFW	18	31572266	1.30505e-06	0.0021	C	T	upstream_gene_variant	Vitvi18g02225
2023-24	SFW	18	31643712	4.55221e-09	1.6e-05	T	C	upstream_gene_variant	Vitvi18g02232
2023-24	SFW	18	31716877	2.03386e-07	0.0004	G	A	upstream_gene_variant	Vitvi18g02242	Unknown
2023-24	SFW	18	31719231	2.28355e-06	0.0033	A	G	intron_variant	Vitvi18g02242	Unknown
2023-24	SFW	18	31720063	1.13051e-05	0.013	G	A	missense_variant	Vitvi18g02242	Unknown
2023-24	SFW	18	31720068	1.13051e-05	0.013	C	T	synonymous_variant	Vitvi18g02242	Unknown
2023-24	SFW	18	31786096	5.20618e-07	0.00087	A	G	missense_variant&splice_region_variant	Vitvi18g02248	Unknown protein
2023-24	SFW	18	31788625	4.19731e-09	1.6e-05	A	T	3_prime_UTR_variant	Vitvi18g02248	Unknown protein
2023-24	SFW	18	32053595	8.71609e-11	1.2e-06	T	C	upstream_gene_variant	Vitvi18g02260
2023-24	SFW	18	32053920	1.41332e-08	3.8e-05	G	T	missense_variant	Vitvi18g03207	No hit
2023-24	SFW	18	32274000	7.34556e-05	0.05	T	A	missense_variant	VviTPS81
2023-24	SFW	18	32681963	2.01617e-05	0.019	A	G	intron_variant	Vitvi18g02310	Unknown protein
2023-24	SFW	18	32801410	2.39504e-10	1.9e-06	C	T	synonymous_variant	Vitvi18g02321	Aspartokinase-homoserine dehydrogenase
2023-24	SFW	18	32806826	3.85174e-05	0.03	C	G	intron_variant	Vitvi18g02321	Aspartokinase-homoserine dehydrogenase
2023-24	SFW	18	32830171	3.88206e-05	0.03	G	C	missense_variant	Vitvi18g02323	Histidyl-tRNA synthetase
2023-24	SFW	18	32877449	2.9934e-06	0.0042	G	A	synonymous_variant	Vitvi18g02327	Disease resistance protein
2023-24	SFW	18	33039893	1.15822e-05	0.013	T	A	stop_gained	Vitvi18g02337	R protein L6
2023-24	SFW	18	34266119	1.9768e-06	0.003	C	T	stop_retained_variant	Vitvi18g02407	Wall-associated kinase 2 (WAK2)
2023-24	SFW	19	16686893	7.21838e-05	0.049	G	T	downstream_gene_variant	Vitvi19g02206

## Sheet: Hoja2
Season	Trait	Chromosome	Position	p-val (raw)	corrected p-val (FDR)	Ref	Alt	Effect	Annotated gene	Description
